# Supplementary material for: Preparation of Polystyrene Microsphere-Templated Porous Monolith for Wastewater Filtration
Source: Materials (Basel). 2021 Nov 25;14(23):7165. doi: 10.3390/ma14237165 (PMC8658112; doi:10.3390/ma14237165)
Supplement: Supplementary file 1 [file materials-14-07165-s001.zip]

Archive with 1 entries (1 files):
- materials-1446394-supplementary.pdf
